# Supplementary material for: Piperlongumine, a Potent Anticancer Phytotherapeutic, Induces Cell Cycle Arrest and Apoptosis In Vitro and In Vivo through the ROS/Akt Pathway in Human Thyroid Cancer Cells
Source: Cancers (Basel). 2021 Aug 24;13(17):4266. doi: 10.3390/cancers13174266 (PMC8428232; doi:10.3390/cancers13174266)
Supplement: Supplementary file 1 [file cancers-13-04266-s001.zip]

Archive with 1 entries (1 files):
- cancers-1320686-supplementary.pdf
